# Supplementary material for: Sacbrood Virus: A Growing Threat to Honeybees and Wild Pollinators
Source: Viruses. 2022 Aug 25;14(9):1871. doi: 10.3390/v14091871 (PMC9505205; doi:10.3390/v14091871)
Supplement: Supplementary file 1 [file viruses-14-01871-s001.zip]

Archive with 1 entries (1 files):
- viruses-1791653-Supplementary.pdf
